# Supplementary material for: Methods for assessing small-scale variation in the abundance of a generalist mesopredator
Source: PLoS One. 2018 Nov 21;13(11):e0207545. doi: 10.1371/journal.pone.0207545 (PMC6248971; doi:10.1371/journal.pone.0207545)
Supplement: S1 Data — (ZIP) [file pone.0207545.s002.zip]

Archive with 1 entries (1 files):
- S4 Data.RData
